# Supplementary material for: Judgments of learning in bilinguals: Does studying in a L2 hinder learning monitoring?
Source: PLoS One. 2023 Dec 1;18(12):e0286516. doi: 10.1371/journal.pone.0286516 (PMC10691729; doi:10.1371/journal.pone.0286516)
Supplement: S2 File — (XLSX) [file pone.0286516.s002.xlsx]

## Sheet: Experiment 1
Number	Word	Language	File	List	LOG10_FRQ	LEN_L
1	boss	English	Study	A	1.45	4
2	chance	English	Study	A	2.17	6
3	day	English	Study	A	2.89	3
4	doctor	English	Study	A	2.13	6
5	eyes	English	Study	A	2.6	4
6	family	English	Study	A	2.52	6
7	future	English	Study	A	2.29	6
8	gun	English	Study	A	1.81	3
9	heart	English	Study	A	2.16	5
10	life	English	Study	A	2.87	4
11	matter	English	Study	A	2.46	6
12	minute	English	Study	A	1.97	6
13	movie	English	Study	A	1.49	5
14	paper	English	Study	A	2.24	5
15	person	English	Study	A	2.36	6
16	second	English	Study	A	2.53	6
17	street	English	Study	A	2.41	6
18	team	English	Study	A	1.93	4
19	thing	English	Study	A	2.74	5
20	water	English	Study	A	2.64	5
21	book	English	Study	B	2.44	4
22	course	English	Study	B	2.82	6
23	deal	English	Study	B	2.25	4
24	excuse	English	Study	B	1.55	6
25	food	English	Study	B	2.41	4
26	hair	English	Study	B	2.28	4
27	hand	English	Study	B	2.66	4
28	honey	English	Study	B	1.34	5
29	kiss	English	Study	B	1.46	4
30	lunch	English	Study	B	1.9	5
31	money	English	Study	B	2.61	5
32	music	English	Study	B	2.13	5
33	number	English	Study	B	2.51	6
34	party	English	Study	B	2.57	5
35	police	English	Study	B	2.33	6
36	room	English	Study	B	2.67	4
37	secret	English	Study	B	1.97	6
38	today	English	Study	B	2.36	5
39	wife	English	Study	B	2.33	4
40	work	English	Study	B	2.92	4
41	kid	English	Recognition	A	1.52	3
42	luck	English	Recognition	A	1.67	4
43	thanks	English	Recognition	A	1.73	6
44	phone	English	Recognition	A	1.9	5
45	ball	English	Recognition	A	1.97	4
46	couple	English	Recognition	A	2.05	6
47	blood	English	Recognition	A	2.15	5
48	story	English	Recognition	A	2.23	5
49	move	English	Recognition	A	2.27	4
50	hope	English	Recognition	A	2.28	4
51	road	English	Recognition	A	2.33	4
52	name	English	Recognition	A	2.42	4
53	change	English	Recognition	A	2.44	6
54	father	English	Recognition	A	2.52	6
55	set	English	Recognition	A	2.57	3
56	school	English	Recognition	A	2.59	6
57	part	English	Recognition	A	2.7	4
58	week	English	Recognition	A	2.43	4
59	figure	English	Recognition	A	2.1	6
60	good	English	Recognition	A	2.98	4
61	ride	English	Recognition	B	1.55	4
62	guy	English	Recognition	B	1.76	3
63	worry	English	Recognition	B	1.89	5
64	fight	English	Recognition	B	1.98	5
65	guess	English	Recognition	B	1.78	5
66	court	English	Recognition	B	2.11	5
67	game	English	Recognition	B	2.17	4
68	hour	English	Recognition	B	2.21	4
69	baby	English	Recognition	B	2.27	4
70	line	English	Recognition	B	2.34	4
71	word	English	Recognition	B	2.35	4
72	bed	English	Recognition	B	2.39	3
73	idea	English	Recognition	B	2.44	4
74	mind	English	Recognition	B	2.55	4
75	help	English	Recognition	B	2.58	4
76	white	English	Recognition	B	2.6	5
77	light	English	Recognition	B	2.46	5
78	leave	English	Recognition	B	2.39	5
79	saying	English	Recognition	B	2.33	6
80	right	English	Recognition	B	2.92	5
81	moda	Spanish	Study	A	1.36	4
82	poema	Spanish	Study	A	1.43	5
83	método	Spanish	Study	A	1.8	6
84	hotel	Spanish	Study	A	1.81	5
85	sombra	Spanish	Study	A	1.87	6
86	oro	Spanish	Study	A	1.96	3
87	tema	Spanish	Study	A	2.13	4
88	marido	Spanish	Study	A	2.14	6
89	viejo	Spanish	Study	A	2.23	5
90	llama	Spanish	Study	A	2.06	5
91	mañana	Spanish	Study	A	2.41	6
92	razón	Spanish	Study	A	2.35	5
93	tarde	Spanish	Study	A	2.41	5
94	flor	Spanish	Study	A	1.53	4
95	país	Spanish	Study	A	2.49	4
96	sino	Spanish	Study	A	2.75	4
97	cabeza	Spanish	Study	A	2.55	6
98	casa	Spanish	Study	A	2.8	4
99	año	Spanish	Study	A	2.54	3
100	puerta	Spanish	Study	A	2.45	6
101	labio	Spanish	Study	B	0.96	5
102	monte	Spanish	Study	B	1.48	5
103	cruz	Spanish	Study	B	1.4	4
104	tía	Spanish	Study	B	1.89	3
105	barrio	Spanish	Study	B	1.88	6
106	rey	Spanish	Study	B	2.13	3
107	suelo	Spanish	Study	B	2.17	5
108	mesa	Spanish	Study	B	2.24	4
109	campo	Spanish	Study	B	2.27	5
110	aire	Spanish	Study	B	2.32	4
111	guerra	Spanish	Study	B	2.4	6
112	cara	Spanish	Study	B	2.35	4
113	amor	Spanish	Study	B	2.43	4
114	cuerpo	Spanish	Study	B	2.54	6
115	coche	Spanish	Study	B	2.09	5
116	noche	Spanish	Study	B	2.61	5
117	poder	Spanish	Study	B	2.59	5
118	mundo	Spanish	Study	B	2.83	5
119	tiempo	Spanish	Study	B	2.87	6
120	punto	Spanish	Study	B	2.41	5
121	alma	Spanish	Recognition	A	2.03	4
122	arte	Spanish	Recognition	A	2.06	4
123	base	Spanish	Recognition	A	1.96	4
124	boca	Spanish	Recognition	A	2.19	4
125	ciego	Spanish	Recognition	A	1.5	5
126	dios	Spanish	Recognition	A	2.36	4
127	cuenta	Spanish	Recognition	A	2.56	6
128	edad	Spanish	Recognition	A	2.19	4
129	silla	Spanish	Recognition	A	1.69	5
130	gente	Spanish	Recognition	A	2.45	5
131	mes	Spanish	Recognition	A	2.02	3
132	miedo	Spanish	Recognition	A	2.18	5
133	norte	Spanish	Recognition	A	1.82	5
134	pasa	Spanish	Recognition	A	2.23	4
135	paso	Spanish	Recognition	A	2.38	4
136	siglo	Spanish	Recognition	A	2.28	5
137	caso	Spanish	Recognition	A	2.57	4
138	tono	Spanish	Recognition	A	1.92	4
139	vino	Spanish	Recognition	A	2.11	4
140	vista	Spanish	Recognition	A	2.19	5
141	cabo	Spanish	Recognition	B	1.96	4
142	café	Spanish	Recognition	B	1.89	4
143	centro	Spanish	Recognition	B	2.19	6
144	clase	Spanish	Recognition	B	2.19	5
145	color	Spanish	Recognition	B	2.11	5
146	crisis	Spanish	Recognition	B	2.14	6
147	isla	Spanish	Recognition	B	1.59	4
148	jardín	Spanish	Recognition	B	1.8	6
149	sueño	Spanish	Recognition	B	2.12	5
150	ley	Spanish	Recognition	B	2.11	3
151	libre	Spanish	Recognition	B	2.12	5
152	muerte	Spanish	Recognition	B	2.41	6
153	obra	Spanish	Recognition	B	2.21	4
154	patria	Spanish	Recognition	B	1.52	6
155	paz	Spanish	Recognition	B	2.05	3
156	piel	Spanish	Recognition	B	2.11	4
157	ser	Spanish	Recognition	B	3.18	3
158	sol	Spanish	Recognition	B	2.27	3
159	tierra	Spanish	Recognition	B	2.36	6
160	verdad	Spanish	Recognition	B	2.49	6

## Sheet: Experiment 2
Number	Word	Language	File	Concreteness	LOG10_FRQ	LEN_L	Conc.rating
1	advice	English	Study	Abstract	1.87	6	2.73
2	cause	English	Study	Abstract	2.16	5	2.43
3	chance	English	Study	Abstract	2.17	6	1.64
4	cost	English	Study	Abstract	2.15	4	2.5
5	feeling	English	Study	Abstract	2.31	7	1.68
6	last	English	Study	Abstract	2.82	4	3.04
7	mind	English	Study	Abstract	2.55	4	2.5
8	news	English	Study	Abstract	2.07	4	3.41
9	opinion	English	Study	Abstract	1.89	7	1.93
10	order	English	Study	Abstract	2.44	5	2.79
11	pain	English	Study	Abstract	1.88	4	3.5
12	past	English	Study	Abstract	2.44	4	1.7
13	place	English	Study	Abstract	2.74	5	3.48
14	purpose	English	Study	Abstract	1.97	7	1.52
15	return	English	Study	Abstract	2.19	6	2.97
16	role	English	Study	Abstract	2.07	4	2.19
17	science	English	Study	Abstract	1.96	7	2.79
18	sense	English	Study	Abstract	2.46	5	2.61
19	view	English	Study	Abstract	2.35	4	3.21
20	work	English	Study	Abstract	2.92	4	3.48
21	blood	English	Study	Concrete	2.15	5	4.86
22	chief	English	Study	Concrete	2.01	5	4.26
23	desk	English	Study	Concrete	1.92	4	4.87
24	doctor	English	Study	Concrete	2.13	6	4.69
25	dog	English	Study	Concrete	1.86	3	4.85
26	dress	English	Study	Concrete	1.93	5	4.93
27	floor	English	Study	Concrete	2.21	5	4.8
28	food	English	Study	Concrete	2.41	4	4.8
29	house	English	Study	Concrete	2.75	5	5
30	king	English	Study	Concrete	1.96	4	4.1
31	letter	English	Study	Concrete	2.09	6	4.7
32	meat	English	Study	Concrete	1.86	4	4.9
33	milk	English	Study	Concrete	2.02	4	4.92
34	neck	English	Study	Concrete	1.88	4	5
35	nose	English	Study	Concrete	1.87	4	4.89
36	paper	English	Study	Concrete	2.24	5	4.93
37	party	English	Study	Concrete	2.57	5	3.89
38	walk	English	Study	Concrete	2.09	4	4.07
39	wife	English	Study	Concrete	2.33	4	4.13
40	window	English	Study	Concrete	2.13	6	4.86
41	ability	English	Recognition	Abstract	1.89	7	1.81
42	age	English	Recognition	Abstract	2.4	3	2.86
43	benefit	English	Recognition	Abstract	1.93	7	2.25
44	care	English	Recognition	Abstract	2.24	4	2.33
45	history	English	Recognition	Abstract	2.27	7	2.96
46	law	English	Recognition	Abstract	2.22	3	2.57
47	fact	English	Recognition	Abstract	2.71	4	2.72
48	moment	English	Recognition	Abstract	2.52	6	1.61
49	number	English	Recognition	Abstract	2.51	6	3.3
50	lie	English	Recognition	Abstract	1.92	3	3.11
51	silence	English	Recognition	Abstract	1.97	7	3.33
52	space	English	Recognition	Abstract	2.1	5	3.54
53	spirit	English	Recognition	Abstract	1.86	6	1.6
54	story	English	Recognition	Abstract	2.23	5	3.3
55	support	English	Recognition	Abstract	2.26	7	2.83
56	theory	English	Recognition	Abstract	2.04	6	1.47
57	week	English	Recognition	Abstract	2.43	4	3.48
58	freedom	English	Recognition	Abstract	2.01	7	2.34
59	peace	English	Recognition	Abstract	1.96	5	1.62
60	respect	English	Recognition	Abstract	1.87	7	2.04
61	garden	English	Recognition	Concrete	2.05	6	4.73
62	bottle	English	Recognition	Concrete	1.92	6	4.91
63	dinner	English	Recognition	Concrete	1.96	6	4.5
64	face	English	Recognition	Concrete	2.65	4	4.87
65	head	English	Recognition	Concrete	2.66	4	4.75
66	iron	English	Recognition	Concrete	1.85	4	4.59
67	key	English	Recognition	Concrete	1.86	3	4.89
68	land	English	Recognition	Concrete	2.4	4	4.57
69	length	English	Recognition	Concrete	1.86	6	4.07
70	machine	English	Recognition	Concrete	1.92	7	4.25
71	month	English	Recognition	Concrete	1.96	5	4.2
72	rain	English	Recognition	Concrete	1.86	4	4.97
73	report	English	Recognition	Concrete	2.13	6	3.92
74	shop	English	Recognition	Concrete	1.93	4	4.31
75	son	English	Recognition	Concrete	2.21	3	4.14
76	south	English	Recognition	Concrete	2.3	5	3.84
77	stop	English	Recognition	Concrete	2.25	4	3.68
78	town	English	Recognition	Concrete	2.27	4	4.64
79	tree	English	Recognition	Concrete	1.86	4	5
80	wind	English	Recognition	Concrete	2.05	4	3.93
81	pista	Spanish	Study	Abstract	1.59	5	3.36
82	fuerza	Spanish	Study	Abstract	2.23	6	3.29
83	cambio	Spanish	Study	Abstract	2.08	6	2.45
84	falta	Spanish	Study	Abstract	2.34	5	2.78
85	ruido	Spanish	Study	Abstract	1.77	5	4.06
86	polvo	Spanish	Study	Abstract	1.68	5	4.54
87	altura	Spanish	Study	Abstract	1.88	6	4.45
88	campo	Spanish	Study	Abstract	2.27	5	4.6
89	cuento	Spanish	Study	Abstract	1.7	6	3.8
90	estilo	Spanish	Study	Abstract	1.82	6	2.5
91	humedad	Spanish	Study	Abstract	1.45	7	4.39
92	origen	Spanish	Study	Abstract	2.01	6	3.45
93	olor	Spanish	Study	Abstract	1.86	4	4.18
94	miedo	Spanish	Study	Abstract	2.18	5	3.41
95	permiso	Spanish	Study	Abstract	1.47	7	4.02
96	razón	Spanish	Study	Abstract	2.35	5	2.22
97	sitio	Spanish	Study	Abstract	1.97	5	3.4
98	tamaño	Spanish	Study	Abstract	1.77	6	3.45
99	calor	Spanish	Study	Abstract	1.92	5	3.73
100	voz	Spanish	Study	Abstract	2.44	3	4.68
101	río	Spanish	Study	Concrete	2.01	3	6.2
102	vista	Spanish	Study	Concrete	2.19	5	4.81
103	ciudad	Spanish	Study	Concrete	2.43	6	5.3
104	montaña	Spanish	Study	Concrete	1.55	7	5.86
105	sonrisa	Spanish	Study	Concrete	2	7	5.46
106	flor	Spanish	Study	Concrete	1.53	4	5.37
107	madera	Spanish	Study	Concrete	1.79	6	5.85
108	fábrica	Spanish	Study	Concrete	1.46	7	5.47
109	padre	Spanish	Study	Concrete	2.58	5	6
110	norte	Spanish	Study	Concrete	1.82	5	5.77
111	espalda	Spanish	Study	Concrete	1.82	7	6.54
112	pan	Spanish	Study	Concrete	1.75	3	6.66
113	amigo	Spanish	Study	Concrete	2.2	5	4.95
114	beso	Spanish	Study	Concrete	1.48	4	5.21
115	hilo	Spanish	Study	Concrete	1.46	4	5.82
116	piedra	Spanish	Study	Concrete	1.82	6	6.27
117	sol	Spanish	Study	Concrete	2.27	3	6.19
118	pared	Spanish	Study	Concrete	1.83	5	6.21
119	hombro	Spanish	Study	Concrete	1.48	6	6.38
120	fuego	Spanish	Study	Concrete	1.91	5	5.67
121	cultura	Spanish	Recognition	Abstract	2.17	7	3.04
122	odio	Spanish	Recognition	Abstract	1.55	4	4.46
123	amistad	Spanish	Recognition	Abstract	1.61	7	4.12
124	final	Spanish	Recognition	Abstract	2.39	5	3.9
125	vuelo	Spanish	Recognition	Abstract	1.7	5	4.64
126	salud	Spanish	Recognition	Abstract	1.91	5	3.86
127	amor	Spanish	Recognition	Abstract	2.43	4	2.48
128	banco	Spanish	Recognition	Abstract	1.68	5	4.3
129	compra	Spanish	Recognition	Abstract	1.56	6	4.3
130	duda	Spanish	Recognition	Abstract	1.93	4	3.5
131	frente	Spanish	Recognition	Abstract	2.15	6	4.13
132	gusto	Spanish	Recognition	Abstract	1.85	5	3.16
133	juego	Spanish	Recognition	Abstract	2.21	5	4.37
134	mañana	Spanish	Recognition	Abstract	2.41	6	4.48
135	noticia	Spanish	Recognition	Abstract	1.86	7	4.79
136	ropa	Spanish	Recognition	Abstract	1.87	4	3.78
137	salida	Spanish	Recognition	Abstract	1.97	6	4.72
138	suerte	Spanish	Recognition	Abstract	2.01	6	2.33
139	verdad	Spanish	Recognition	Abstract	2.49	6	3.06
140	mal	Spanish	Recognition	Abstract	2.44	3	2.67
141	abuela	Spanish	Recognition	Concrete	1.85	6	6.26
142	boca	Spanish	Recognition	Concrete	2.19	4	5.59
143	célula	Spanish	Recognition	Concrete	1.58	6	5.59
144	cielo	Spanish	Recognition	Concrete	2.05	5	5.12
145	cocina	Spanish	Recognition	Concrete	1.82	6	6.02
146	fecha	Spanish	Recognition	Concrete	1.72	5	5.41
147	mesa	Spanish	Recognition	Concrete	2.24	4	6.13
148	minuto	Spanish	Recognition	Concrete	1.55	6	6.08
149	ojo	Spanish	Recognition	Concrete	1.86	3	5.91
150	país	Spanish	Recognition	Concrete	2.49	4	5.44
151	puerta	Spanish	Recognition	Concrete	2.45	6	6.21
152	techo	Spanish	Recognition	Concrete	1.61	5	5.48
153	tienda	Spanish	Recognition	Concrete	1.49	6	4.8
154	vestido	Spanish	Recognition	Concrete	1.76	7	6
155	entrada	Spanish	Recognition	Concrete	1.94	7	4.9
156	dedo	Spanish	Recognition	Concrete	1.72	4	6.29
157	huelga	Spanish	Recognition	Concrete	1.71	6	4.99
158	calle	Spanish	Recognition	Concrete	2.38	5	5.86
159	nariz	Spanish	Recognition	Concrete	1.73	5	6.64
160	mano	Spanish	Recognition	Concrete	2.59	4	6.05

## Sheet: Experiment 3
Number	Word_ENG	LOG10_FRQ_ENG	LEN_L_ENG	ITEMS_SP	LOG10_FRQ_SP	LEN_L_SP	File	Relatedness	Semantic category
1	Mother	2.63	6	madre	2.58	5	Study	Categories	Relatives
2	Son	2.21	3	hijo	2.35	4	Study	Categories	Relatives
3	Sister	1.92	6	hermana	1.85	7	Study	Categories	Relatives
4	Uncle	1.78	5	tío	1.92	3	Study	Categories	Relatives
5	Grandma	0.77	7	abuela	1.85	6	Study	Categories	Relatives
6	Cousin	1.37	6	primo	1.26	5	Study	Categories	Relatives
7	Lead	2.1	4	plomo	1.17	5	Study	Categories	Metals
8	Gold	1.95	4	oro	1.96	3	Study	Categories	Metals
9	Iron	1.85	4	hierro	1.33	6	Study	Categories	Metals
10	Silver	1.73	6	plata	1.69	5	Study	Categories	Metals
11	Steel	1.69	5	acero	0.82	5	Study	Categories	Metals
12	Tin	1.47	3	estaño	0.28	6	Study	Categories	Metals
13	Hand	2.66	4	mano	2.59	4	Study	Categories	Patrs of the human body
14	Head	2.66	4	cabeza	2.55	6	Study	Categories	Patrs of the human body
15	Face	2.65	4	cara	2.35	4	Study	Categories	Patrs of the human body
16	Mouth	2.13	5	boca	2.19	4	Study	Categories	Patrs of the human body
17	Foot	2.07	4	pie	2.13	3	Study	Categories	Patrs of the human body
18	Neck	1.88	4	cuello	1.87	6	Study	Categories	Patrs of the human body
19	Oil	2.1	3	aceite	1.37	6	Study	Categories	Substances for flavoring food
20	Sugar	1.76	5	azúcar	1.43	6	Study	Categories	Substances for flavoring food
21	Onion	1.02	5	cebolla	1.02	7	Study	Categories	Substances for flavoring food
22	Vinegar	0.98	7	vinagre	0.78	7	Study	Categories	Substances for flavoring food
23	Pepper	0.89	6	pimienta	0.5	8	Study	Categories	Substances for flavoring food
24	Garlic	0.87	6	ajo	0.82	3	Study	Categories	Substances for flavoring food
25	River	2.04	5	río	2.01	3	Study	Categories	Natural earth formation
26	Hill	1.85	4	colina	0.89	6	Study	Categories	Natural earth formation
27	Beach	1.78	5	playa	1.63	5	Study	Categories	Natural earth formation
28	Mountain	1.67	8	montaña	1.55	7	Study	Categories	Natural earth formation
29	Lake	1.61	4	lago	1.26	4	Study	Categories	Natural earth formation
30	Cave	1.45	4	cueva	1.04	5	Study	Categories	Natural earth formation
31	Running	2.22	7	atletismo	0.83	9	Study	Categories	Sports
32	Swimming	1.45	8	natación	0.68	8	Study	Categories	Sports
33	Baseball	0.85	8	béisbol	0.52	7	Study	Categories	Sports
34	Skiing	0.77	6	esquí	0.61	5	Study	Categories	Sports
35	Wrestling	0.71	9	lucha	2	5	Study	Categories	Sports
36	Soccer	0.68	6	fútbol	1.97	6	Study	Categories	Sports
37	Sun	2.19	3	sol	2.27	3	Study	Categories	Weather phenomenon
38	Wind	2.05	4	viento	1.85	6	Study	Categories	Weather phenomenon
39	Rain	1.86	4	lluvia	1.78	6	Study	Categories	Weather phenomenon
40	Snow	1.79	4	nieve	1.61	5	Study	Categories	Weather phenomenon
41	Cloud	1.51	5	nube	1.25	4	Study	Categories	Weather phenomenon
42	Storm	1.46	5	tormenta	1.2	8	Study	Categories	Weather phenomenon
43	Door	2.52	4	puerta	2.45	6	Study	Categories	Parts of a building
44	Office	2.4	6	despacho	1.78	8	Study	Categories	Parts of a building
45	Floor	2.21	5	suelo	2.17	5	Study	Categories	Parts of a building
46	Wall	2.14	4	pared	1.83	5	Study	Categories	Parts of a building
47	Window	2.13	6	ventana	1.98	7	Study	Categories	Parts of a building
48	Bathroom	1.55	8	baño	1.7	4	Study	Categories	Parts of a building
49	Horn	1.01	4	trompa	0.57	6	Study	Categories	Musical instruments
50	Bass	0.99	4	bajo	2.54	4	Study	Categories	Musical instruments
51	Drum	0.99	4	tambor	0.89	6	Study	Categories	Musical instruments
52	Keyboard	0.56	8	teclado	0.78	7	Study	Categories	Musical instruments
53	Harp	0.53	4	arpa	0.35	4	Study	Categories	Musical instruments
54	Saxophone	0.16	9	saxofón	0.44	7	Study	Categories	Musical instruments
55	car	2.44	3	coche	2.09	5	Study	Categories	Transportation vehicles
56	Bus	1.82	3	autobús	1.31	7	Study	Categories	Transportation vehicles
57	Boat	1.75	4	barco	1.69	5	Study	Categories	Transportation vehicles
58	Plane	1.67	5	avión	1.71	5	Study	Categories	Transportation vehicles
59	Truck	1.41	5	caminón	1.35	6	Study	Categories	Transportation vehicles
60	Bicycle	1.28	7	bicicleta	1.11	9	Study	Categories	Transportation vehicles
61	myth	1.32	4	mito	1.63	4	Study	unrelated	Granada
62	mistake	1.69	7	error	1.76	5	Study	unrelated	Granada
63	corpse	1.06	6	cadáver	1.6	7	Study	unrelated	Granada
64	plot	1.33	4	trama	1.14	5	Study	unrelated	Granada
65	edge	1.89	4	borde	1.56	5	Study	unrelated	Granada
66	angle	1.4	5	ángulo	1.16	6	Study	unrelated	Granada
67	core	1.25	4	núcleo	1.45	6	Study	unrelated	Córdoba
68	circus	1.19	6	circo	1.2	5	Study	unrelated	Córdoba
69	harmony	1.16	7	armonía	1.33	7	Study	unrelated	Córdoba
70	meal	1.73	4	comida	1.79	6	Study	unrelated	Córdoba
71	intimate	1.27	8	íntimo	1.28	6	Study	unrelated	Córdoba
72	leap	1.14	4	salto	1.46	5	Study	unrelated	Córdoba
73	heap	1.06	4	montón	1.46	6	Study	unrelated	Sevilla
74	weed	1.01	4	hierba	1.39	6	Study	unrelated	Sevilla
75	dust	1.67	4	polvo	1.68	5	Study	unrelated	Sevilla
76	wire	1.56	4	cable	1.17	5	Study	unrelated	Sevilla
77	cell	1.57	4	célula	1.58	6	Study	unrelated	Sevilla
78	thread	1.08	6	hilo	1.46	4	Study	unrelated	Sevilla
79	wool	1.35	4	lana	1.18	4	Study	unrelated	Jaén
80	player	1.48	6	jugador	1.7	7	Study	unrelated	Jaén
81	failure	1.83	7	fracaso	1.65	7	Study	unrelated	Jaén
82	factory	1.6	7	fábrica	1.46	7	Study	unrelated	Jaén
83	witness	1.38	7	testigo	1.35	7	Study	unrelated	Jaén
84	lamp	1.35	4	lámpara	1.25	7	Study	unrelated	Jaén
85	pattern	1.87	7	patrón	1.36	6	Study	unrelated	Málaga
86	wing	1.53	4	ala	1.15	3	Study	unrelated	Málaga
87	laugh	1.76	5	risa	1.6	4	Study	unrelated	Málaga
88	ring	1.83	4	anillo	1.2	6	Study	unrelated	Málaga
89	forest	1.84	6	bosque	1.7	6	Study	unrelated	Málaga
90	rubber	1.42	6	goma	1.14	4	Study	unrelated	Málaga
91	kiss	1.46	4	beso	1.48	4	Study	unrelated	Cádiz
92	timber	1.28	6	madera	1.79	6	Study	unrelated	Cádiz
93	root	1.38	4	raíz	1.16	4	Study	unrelated	Cádiz
94	purchase	1.34	8	compra	1.56	6	Study	unrelated	Cádiz
95	profile	1.06	7	perfil	1.42	6	Study	unrelated	Cádiz
96	pope	1.32	4	papa	1.57	4	Study	unrelated	Cádiz
97	tape	1.47	4	cinta	1.27	5	Study	unrelated	Huelva
98	enemy	1.71	5	enemigo	1.66	7	Study	unrelated	Huelva
99	pump	1.2	4	bomba	1.44	5	Study	unrelated	Huelva
100	branch	1.74	6	rama	1.24	4	Study	unrelated	Huelva
101	empire	1.52	6	imperio	1.61	7	Study	unrelated	Huelva
102	damage	1.72	6	daño	1.58	4	Study	unrelated	Huelva
103	clue	1.13	4	pista	1.59	5	Study	unrelated	Almería
104	shortage	1.27	8	escasez	1.16	7	Study	unrelated	Almería
105	closet	1.03	6	armario	1.35	7	Study	unrelated	Almería
106	jury	1.48	4	jurado	1.25	6	Study	unrelated	Almería
107	envy	1.3	4	envidia	1.48	7	Study	unrelated	Almería
108	frame	1.44	5	cuadro	1.79	6	Study	unrelated	Almería
109	hole	1.76	4	agujero	1.35	7	Study	unrelated	Tenerife
110	blind	1.57	5	ciego	1.5	5	Study	unrelated	Tenerife
111	tower	1.68	5	torre	1.37	5	Study	unrelated	Tenerife
112	kingdom	1.49	7	reino	1.53	5	Study	unrelated	Tenerife
113	wheel	1.48	5	rueda	1.38	5	Study	unrelated	Tenerife
114	bishop	1.44	6	obispo	1.38	6	Study	unrelated	Tenerife
115	fountain	1.01	8	fuente	1.69	6	Study	unrelated	Bilbao
116	wealth	1.77	6	riqueza	1.41	7	Study	unrelated	Bilbao
117	portrait	1.29	8	retrato	1.49	7	Study	unrelated	Bilbao
118	disgust	1.1	7	asco	1.24	4	Study	unrelated	Bilbao
119	couch	1.01	5	sofá	1.27	4	Study	unrelated	Bilbao
120	wise	1.56	4	sabio	1.25	5	Study	unrelated	Bilbao
121	package	1.24	7	paquete	1.49	7	Recognition	unrelated	No
122	page	1.82	4	página	1.52	6	Recognition	unrelated	No
123	payment	1.4	7	pago	1.29	4	Recognition	unrelated	No
124	weary	1.05	5	cansado	1.38	7	Recognition	unrelated	No
125	basin	1.21	5	cuenca	1.12	6	Recognition	unrelated	No
126	blanket	1.26	7	manta	1.17	5	Recognition	unrelated	No
127	quarrel	1.14	7	pelea	1.14	5	Recognition	unrelated	No
128	bell	1.61	4	timbre	1.22	6	Recognition	unrelated	No
129	resource	1.18	8	recurso	1.46	7	Recognition	unrelated	No
130	jungle	1.18	6	selva	1.25	5	Recognition	unrelated	No
131	summit	1.16	6	cumbre	1.27	6	Recognition	unrelated	No
132	beer	1.68	4	cerveza	1.44	7	Recognition	unrelated	No
133	mixture	1.66	7	mezcla	1.64	6	Recognition	unrelated	No
134	miracle	1.21	7	milagro	1.57	7	Recognition	unrelated	No
135	steam	1.28	5	vapor	1.29	5	Recognition	unrelated	No
136	date	1.78	4	fecha	1.72	5	Recognition	unrelated	No
137	autumn	1.54	6	otoño	1.51	5	Recognition	unrelated	No
138	channel	1.39	7	canal	1.51	5	Recognition	unrelated	No
139	joke	1.55	4	broma	1.4	5	Recognition	unrelated	No
140	string	1.38	6	cuerda	1.28	6	Recognition	unrelated	No
141	gift	1.51	4	regalo	1.48	6	Recognition	unrelated	No
142	navy	1.3	4	armada	1.33	6	Recognition	unrelated	No
143	carriage	1.14	8	carro	1.32	5	Recognition	unrelated	No
144	doll	1.27	4	muñeca	1.19	6	Recognition	unrelated	No
145	load	1.45	4	carga	1.69	5	Recognition	unrelated	No
146	store	1.76	5	tienda	1.49	6	Recognition	unrelated	No
147	chapel	1.35	6	capilla	1.27	7	Recognition	unrelated	No
148	fever	1.43	5	fiebre	1.44	6	Recognition	unrelated	No
149	rule	1.84	4	regla	1.44	5	Recognition	unrelated	No
150	bureau	1.23	6	oficina	1.46	7	Recognition	unrelated	No
151	queen	1.7	5	reina	1.67	5	Recognition	unrelated	No
152	weapon	1.4	6	arma	1.55	4	Recognition	unrelated	No
153	sweat	1.48	5	sudor	1.45	5	Recognition	unrelated	No
154	fleet	1.4	5	flota	1.15	5	Recognition	unrelated	No
155	advice	1.87	6	consejo	1.55	7	Recognition	unrelated	No
156	signal	1.57	6	señal	1.63	5	Recognition	unrelated	No
157	sphere	1.18	6	esfera	1.2	6	Recognition	unrelated	No
158	embrace	1.21	7	abrazo	1.22	6	Recognition	unrelated	No
159	wedding	1.51	7	boda	1.38	4	Recognition	unrelated	No
160	pipe	1.38	4	tubo	1.2	4	Recognition	unrelated	No
161	fifteen	1.82	7	quince	1.75	6	Recognition	unrelated	No
162	park	1.84	4	parque	1.56	6	Recognition	unrelated	No
163	suitcase	1.12	8	maleta	1.27	6	Recognition	unrelated	No
164	battle	1.87	6	batalla	1.69	7	Recognition	unrelated	No
165	poetry	1.35	6	poesía	1.72	6	Recognition	unrelated	No
166	jail	1.46	4	cárcel	1.72	6	Recognition	unrelated	No
167	flag	1.32	4	bandera	1.55	7	Recognition	unrelated	No
168	dish	1.36	4	plato	1.5	5	Recognition	unrelated	No
169	clock	1.56	5	reloj	1.71	5	Recognition	unrelated	No
170	chain	1.53	5	cadena	1.77	6	Recognition	unrelated	No
171	defeat	1.45	6	derrota	1.55	7	Recognition	unrelated	No
172	debt	1.42	4	deuda	1.3	5	Recognition	unrelated	No
173	devil	1.43	5	diablo	1.23	6	Recognition	unrelated	No
174	fashion	1.74	7	moda	1.36	4	Recognition	unrelated	No
175	mist	1.17	4	niebla	1.33	6	Recognition	unrelated	No
176	soldier	1.43	7	soldado	1.4	7	Recognition	unrelated	No
177	button	1.25	6	botón	1.16	5	Recognition	unrelated	No
178	wage	1.41	4	salario	1.12	7	Recognition	unrelated	No
179	engine	1.65	6	motor	1.53	5	Recognition	unrelated	No
180	sigh	1.12	4	suspiro	1.18	7	Recognition	unrelated	No
181	physics	1.28	7	física	1.78	6	Recognition	unrelated	No
182	sword	1.15	5	espada	1.28	6	Recognition	unrelated	No
183	bread	1.88	5	pan	1.75	3	Recognition	unrelated	No
184	rope	1.51	4	cuerda	1.28	6	Recognition	unrelated	No
185	treasure	1.06	8	tesoro	1.22	6	Recognition	unrelated	No
186	hunger	1.4	6	hambre	1.74	6	Recognition	unrelated	No
187	file	1.47	4	archivo	1.11	7	Recognition	unrelated	No
188	judge	1.75	5	juez	1.79	4	Recognition	unrelated	No
189	bridge	1.79	6	puente	1.56	6	Recognition	unrelated	No
190	poverty	1.77	7	pobreza	1.35	7	Recognition	unrelated	No
191	beast	1.25	5	bestia	1.18	6	Recognition	unrelated	No
192	guide	1.58	5	guía	1.34	4	Recognition	unrelated	No
193	shoe	1.19	4	zapato	1.15	6	Recognition	unrelated	No
194	customer	1.18	8	cliente	1.35	7	Recognition	unrelated	No
195	lover	1.4	5	amante	1.54	6	Recognition	unrelated	No
196	rush	1.47	4	prisa	1.61	5	Recognition	unrelated	No
197	slave	1.25	5	esclavo	1.14	7	Recognition	unrelated	No
198	triumph	1.45	7	triunfo	1.68	7	Recognition	unrelated	No
199	straw	1.37	5	paja	1.18	4	Recognition	unrelated	No
200	grave	1.49	5	tumba	1.37	5	Recognition	unrelated	No
201	beam	1.04	4	haz	1.18	3	Recognition	unrelated	No
202	scheme	1.82	6	esquema	1.26	7	Recognition	unrelated	No
203	traffic	1.74	7	tráfico	1.64	7	Recognition	unrelated	No
204	flavour	1.26	7	sabor	1.41	5	Recognition	unrelated	No
205	layer	1.32	5	capa	1.51	4	Recognition	unrelated	No
206	moon	1.73	4	luna	1.73	4	Recognition	unrelated	No
207	card	1.67	4	tarjeta	1.18	7	Recognition	unrelated	No
208	sink	1.43	4	lavabo	1.11	6	Recognition	unrelated	No
209	threat	1.8	6	amenaza	1.69	7	Recognition	unrelated	No
210	prayer	1.33	6	oración	1.14	7	Recognition	unrelated	No
211	luxury	1.33	6	lujo	1.6	4	Recognition	unrelated	No
212	fabric	1.13	6	tela	1.39	4	Recognition	unrelated	No
213	relief	1.76	6	alivio	1.31	6	Recognition	unrelated	No
214	beloved	1.1	7	amado	1.16	5	Recognition	unrelated	No
215	avenue	1.38	6	avenida	1.17	7	Recognition	unrelated	No
216	cross	1.82	5	cruz	1.4	4	Recognition	unrelated	No
217	gallery	1.46	7	galería	1.34	7	Recognition	unrelated	No
218	charm	1.29	5	encanto	1.28	7	Recognition	unrelated	No
219	tale	1.27	4	cuento	1.7	6	Recognition	unrelated	No
220	port	1.45	4	puerto	1.74	6	Recognition	unrelated	No
221	dough	1.05	5	masa	1.77	4	Recognition	unrelated	No
222	master	1.72	6	maestro	1.63	7	Recognition	unrelated	No
223	resort	1.33	6	recurso	1.46	7	Recognition	unrelated	No
224	charity	1.2	7	caridad	1.17	7	Recognition	unrelated	No
225	mayor	1.2	5	alcalde	1.7	7	Recognition	unrelated	No
226	stick	1.75	5	palo	1.29	4	Recognition	unrelated	No
227	coat	1.73	4	saco	1.36	4	Recognition	unrelated	No
228	dock	1.09	4	muelle	1.12	6	Recognition	unrelated	No
229	leaf	1.22	4	hoja	1.43	4	Recognition	unrelated	No
230	trace	1.45	5	rastro	1.29	6	Recognition	unrelated	No
231	sweet	1.68	5	dulce	1.6	5	Recognition	unrelated	No
232	crown	1.41	5	corona	1.42	6	Recognition	unrelated	No
233	wound	1.4	5	herida	1.38	6	Recognition	unrelated	No
234	tail	1.52	4	cola	1.58	4	Recognition	unrelated	No
235	harbour	1.24	7	puerto	1.74	6	Recognition	unrelated	No
236	hate	1.76	4	odio	1.55	4	Recognition	unrelated	No
237	lesson	1.44	6	lección	1.38	7	Recognition	unrelated	No
238	twist	1.16	5	giro	1.45	4	Recognition	unrelated	No
239	song	1.53	4	canción	1.51	7	Recognition	unrelated	No
240	prize	1.36	5	premio	1.54	6	Recognition	unrelated	No

## Sheet: Pseudo-randomisation Exp3
	Semantic Categories				Unrelated
	English	Spanish			English	Spanish
1	Relatives	Parientes		1	Granada	Granada
2	Metals	Metales		2	Córdoba	Córdoba
3	Parts of the human body	Partes del cuerpo humano		3	Sevilla	Sevilla
4	A substance for flavoring food	Condimentos		4	Jaén	Jaén
5	Natural earth formations	Accidentes geográficos y formaciones naturales de la tierra.		5	Málaga	Málaga
6	Sports	Deportes		6	Cádiz	Cádiz
7	Weather phenomenons	Fenómenos atmosféricos		7	Huelva	Huelva
8	Parts of a building	Partes de un edificio		8	Almería	Almería
9	Musical instruments	Instrumentos musicales		9	Tenerife	Tenerife
10	Transportation vehicles	Vehículos		10	Bilbao	Bilbao
	1A English_first				2A English_first				3A English_first
	English	Spanish			English	Spanish			English	Spanish
1	Metals	Tenerife		1	Almería	Córdoba		1	Huelva	Parts of a building
2	Córdoba	Weather phenomenons		2	Sevilla	Natural earth formations		2	Natural earth formations	Córdoba
3	Málaga	Parts of a building		3	Metals	Málaga		3	Cádiz	Transportation vehicles
4	Parts of the human body	Granada		4	Parts of the human body	A substance for flavoring food		4	Bilbao	Almería
5	Huelva	Transportation vehicles		5	Granada	Relatives		5	Sports	Sevilla
6	Sports	Sevilla		6	Parts of a building	Huelva		6	Parts of the human body	Musical instruments
7	A substance for flavoring food	Jaén		7	Weather phenomenons	Tenerife		7	Granada	Metals
8	Relatives	Musical instruments		8	Bilbao	Transportation vehicles		8	Weather phenomenons	Málaga
9	Bilbao	Cádiz		9	Musical instruments	Cádiz		9	Tenerife	A substance for flavoring food
10	Almería	Natural earth formations		10	Jaén	Sports		10	Relatives	Jaén
	1A Spanish_first				2A Spanish_first				3A Spanish_first
	Spanish	English			Spanish	English			Spanish	English
1	Tenerife	Metals		1	Córdoba	Almería		1	Parts of a building	Huelva
2	Weather phenomenons	Córdoba		2	Natural earth formations	Sevilla		2	Córdoba	Natural earth formations
3	Parts of a building	Málaga		3	Málaga	Metals		3	Transportation vehicles	Cádiz
4	Granada	Parts of the human body		4	A substance for flavoring food	Parts of the human body		4	Almería	Bilbao
5	Transportation vehicles	Huelva		5	Relatives	Granada		5	Sevilla	Sports
6	Sevilla	Sports		6	Huelva	Parts of a building		6	Musical instruments	Parts of the human body
7	Jaén	A substance for flavoring food		7	Tenerife	Weather phenomenons		7	Metals	Granada
8	Musical instruments	Relatives		8	Transportation vehicles	Bilbao		8	Málaga	Weather phenomenons
9	Cádiz	Bilbao		9	Cádiz	Musical instruments		9	A substance for flavoring food	Tenerife
10	Natural earth formations	Almería		10	Sports	Jaén		10	Jaén	Relatives
	1B English_first				2B English_first				3B English_first
	English	Spanish			English	Spanish			English	Spanish
1	Tenerife	Metals		1	Córdoba	Almería		1	Parts of a building	Huelva
2	Weather phenomenons	Córdoba		2	Natural earth formations	Sevilla		2	Córdoba	Natural earth formations
3	Parts of a building	Málaga		3	Málaga	Metals		3	Transportation vehicles	Cádiz
4	Granada	Parts of the human body		4	A substance for flavoring food	Parts of the human body		4	Almería	Bilbao
5	Transportation vehicles	Huelva		5	Relatives	Granada		5	Sevilla	Sports
6	Sevilla	Sports		6	Huelva	Parts of a building		6	Musical instruments	Parts of the human body
7	Jaén	A substance for flavoring food		7	Tenerife	Weather phenomenons		7	Metals	Granada
8	Musical instruments	Relatives		8	Transportation vehicles	Bilbao		8	Málaga	Weather phenomenons
9	Cádiz	Bilbao		9	Cádiz	Musical instruments		9	A substance for flavoring food	Tenerife
10	Natural earth formations	Almería		10	Sports	Jaén		10	Jaén	Relatives
	1B Spanish_first				2B Spanish_first				3B Spanish_first
	Spanish	English			Spanish	English			Spanish	English
11	Metals	Tenerife		11	Almería	Córdoba		11	Huelva	Parts of a building
12	Córdoba	Weather phenomenons		12	Sevilla	Natural earth formations		12	Natural earth formations	Córdoba
13	Málaga	Parts of a building		13	Metals	Málaga		13	Cádiz	Transportation vehicles
14	Parts of the human body	Granada		14	Parts of the human body	A substance for flavoring food		14	Bilbao	Almería
15	Huelva	Transportation vehicles		15	Granada	Relatives		15	Sports	Sevilla
16	Sports	Sevilla		16	Parts of a building	Huelva		16	Parts of the human body	Musical instruments
17	A substance for flavoring food	Jaén		17	Weather phenomenons	Tenerife		17	Granada	Metals
18	Relatives	Musical instruments		18	Bilbao	Transportation vehicles		18	Weather phenomenons	Málaga
19	Bilbao	Cádiz		19	Musical instruments	Cádiz		19	Tenerife	A substance for flavoring food
20	Almería	Natural earth formations		20	Jaén	Sports		20	Relatives	Jaén
